# Supplementary material for: Adipose Tissue Myeloid-Lineage Neuroimmune Cells Express Genes Important for Neural Plasticity and Regulate Adipose Innervation
Source: Front Endocrinol (Lausanne). 2022 Jun 20;13:864925. doi: 10.3389/fendo.2022.864925 (PMC9251313; doi:10.3389/fendo.2022.864925)
Supplement: Supplementary file 1 [file DataSheet_1.zip]

Archive with 1 entries (1 files):
- R_Scripts_CSV_Zip_Supplemental/RScript_CSV_Supplemental.zip
